# Supplementary material for: Genetic and geographical delineation of zoonotic vector-borne helminths of canids
Source: Sci Rep. 2022 Apr 24;12:6699. doi: 10.1038/s41598-022-10553-w (PMC9035454; doi:10.1038/s41598-022-10553-w)
Supplement: Supplementary file 1 — Supplementary Table S1. [file 41598_2022_10553_MOESM1_ESM.xlsx]

## Sheet: Genetic diversity of VBHs
	Supplemental file 1. Distribution of VBH haplotypes from the available cox1 and 12S DNA sequences of the zoonotic VBHs of canids. The result of haplotype delineation is based on the distance clustering, ML phylogeny and genetic placement of DNA sequence using 0.85-1 like weight ratio within the EPA-ng algorithm. Reference sequences, host type and geographical distribution are shown for each haplo…
	Taxonomy based on the present molecular charachterization and morphological classification when available		Reference Sequences			Africa				Europe																								Asia														Americas
Species			Cox1	12S	Haplotype	Algeria	Cote dIvoire	Tunisia	Cape Verde	Albania	Austria	Croatia	Czech Republic	Estonia	Finland	France	Germany	Greece	Hungary	Italy	Latvia	Lithuania	Moldova	Poland	Portugal	Romania	Serbia	Slovakia	Spain	Turkey	Ukraine	United Kingdom	Russia	Bangladesh	China	French Guiana	India	Iran	Iraq	Israel	Japan	Korea	Malaysia	Uzbekistan	Thailand	South Korea	Vietnam	Argentina	Brazil
Dirofilaria immitis	Dirofilarinae / Dirofilaria (Dirofilaria)	D. immitis	AJ537512	AJ537512	H1	23		1								20	1		4	12			1		2			3	1	3			2	1	11	22	1	31	10		2	1		1	33	7			77
Dirofilaria immitis			HQ540424	HQ540423	H2																																												2
Dirofilaria immitis			KY347824	---	H3
			---	KM205415	H4																												1
			---	KU885998	H5																																									1
		D. ursi	KY828981	KY828986	H1†										4
		D. striata	MN635457	MN635456	H1
Dirofilaria repens	Dirofilarinae / Dirofilaria (Nochtiella)	D. repens	KX265049	KX265049	H1		1		1	1	3	3	4	3	4	16	4	2	14	29	3	4	2	14	1	3			3		3		11								2			1			1
			AM749230	AM779775	H1*															1
			AM749231	AM779773	H1*															1
			AM749234	AM779778	H1*															1
			AJ271614	AJ544832	H2															3		3		1				3
			KP760185	KP760331	H3															2
			MN061866	---	H4																												3
			---	KC953031	H5			1
			---	KP898737	H6																									1
			---	KR676613	H7														1
D. repens			---	GQ292761	H8																																1
D. repens			---	KU885999	H9																						2
D. repens			---	MW242630	H10																					1
D. repens			---	KP898736	H11			1
			---	AM779776	H12															1
		Dirofilaria sp. 'hongkongensis'	KY750550	KY750550	H1																														1		10				1
		Dirofilaria sp. 'Thailand II'	MH823371	MH823371	H1																																								8
		Dirofilaria sp. '1 GM-2017'	KY085963	---	H1																																											1
	Splendidofilariinae / Acanthocheilonema	A. reconditum	AJ544876	AJ544853	H1	1	1													3			1		1											6		5
			---	MZ678927	H2																																												5
			---	KP898741	H3			1																																									5
			---	KP898744	H4			1
			---	KP898743	H5			1
			---	KP898740	H6			1
			---	KY677825	H7			1
	Onchocercinea / Onchocerca	O. lupi	MW266120	MW266120	H1												1	2	1							1				2		1								1
			KX853327	KX853320	H2																				8							1
			KX132091	---	H3																								1
			---	GU365879	H4																				1
			---	JN863696	H5																																	1
			---	HQ207645	H6																									1
			---	KP347443	H7												1
	Onchocercinea / Brugia	B. malayi	AF538716	AF538716	H1																																								2
			MT149211	MT149211	H2																																								1
			MK250713	---	H3																																								4		1
			AJ271610	AJ544843	H4
			MK250712	---	H5																																								1
			MK250714	---	H6																																								1
			MK250725	---	H7																																								1
			MK250728	---	H8																																								1
			MK250753	---	H9																																								1
			MN564741	---	H10																																1
			---	MT808311	H11																																1
		B. pahangi	AP017680	AP017680	H1
			KP760172	KP760318	H2
			MK250707	---	H3																																						1		6
			MK250710	---	H4																																								5
			MK250722	---	H5																																								3
			DQ977746	---	H6																																						1
			EF534735	---	H7																																						1
			MT027204	---	H8																																								1
	Thelaziinae / Thelazia	T. callipaeda	AP017700	AP017700	H1								1				1	1	11	3			1		1	7	6	7	1						1
			AM042550	---	H2																														1
			AM042551	---	H3																														1
			AM042552	---	H4																														1
			AM042553	---	H5																														1
			AM042554	---	H6																														1
			AM042555	---	H7																														1
			AM042556	---	H8																														1
			AB538283	---	H9																																				1
			AB852546	---	H10																																				8
			AB852544	---	H11																																				1
			AB852545	---	H12																																				1
			MF795663	MF795599	H13																														13
			MF795670	MF795606	H14																														4
			MF795672	MF795608	H15																														20
			JX069968	JX069968	H16																														12
			MF795678	MF795614	H17																														4
			MF795680	MF795616	H18																														3
			KY908320	KY908320	H19**																														12
			MF795689	MF795625	H20**																														4
			MF795694	MF795630	H21**																														2
			KY908318	KY908318	H22**																														2
			KY908319	KY908319	H23**																														2
			MN719911	---	H24																														1
			MN719908	---	H25																														1
			MN719913	---	H26																														1
			MT040343	---	H27																														1
			MT040342	---	H28																														1
		T. californiensis	MW055240	MW055452	H1
			MW055239	---	H2
		Thelazia sp. 'D2-1'	AB852551	---																																					1
		*Delineation failue for the cox1 gene within distance clusteuring method
		**Delineation failue for the 12S gene within distance clusteuring method
		†Inconsistent delineation between the morphology and the present molecular delineation (The species belongs to the subgenus Nochtiella, whilist it clustured with the sugenus Dirofilaria)
[truncated: 6 more columns]
